# Supplementary material for: COVID-19 Vaccine Hesitancy—A Scoping Review of Literature in High-Income Countries
Source: Vaccines (Basel). 2021 Aug 13;9(8):900. doi: 10.3390/vaccines9080900 (PMC8402587; doi:10.3390/vaccines9080900)
Supplement: Supplementary file 1 [file vaccines-09-00900-s001.zip]

Archive with 1 entries (1 files):
- vaccines-1277111-supplementary.pdf
